# Supplementary material for: 4-Hydroxy­benzohydrazide
Source: Acta Crystallogr Sect E Struct Rep Online. 2009 Jul 4;65(Pt 8):o1764. doi: 10.1107/S1600536809025094 (PMC2977245; doi:10.1107/S1600536809025094)
Supplement: Supplementary file 2 [file e-65-o1764-Isup2.hkl]

# 
# h,k,l, Fc-squared, Fo-squared, sigma(Fo-squared) and status flag 
# 
data_I
_shelx_title ' 4h_0m in P2(1)/c' 
_shelx_refln_list_code          4 
_shelx_F_calc_maximum      147.04 
_exptl_crystal_F_000       320.00 
_reflns_d_resolution_high  0.7487 
 
loop_ 
 _symmetry_equiv_pos_as_xyz 
 'x, y, z' 
 '-x, y+1/2, -z+1/2' 
 '-x, -y, -z' 
 'x, -y-1/2, z-1/2' 
 
_cell_length_a     5.0587 
_cell_length_b    17.2149 
_cell_length_c     7.8178 
_cell_angle_alpha  90.000 
_cell_angle_beta   93.489 
_cell_angle_gamma  90.000 
 
_shelx_F_squared_multiplier     1.000 
 
loop_ 
 _refln_index_h 
 _refln_index_k 
 _refln_index_l 
 _refln_F_squared_calc 
 _refln_F_squared_meas 
 _refln_F_squared_sigma 
 _refln_observed_status 
   1   0   0     1623.81     1749.92     32.17 o 
   2   0   0      926.65      988.13     26.73 o 
   3   0   0      111.41      115.45      4.93 o 
   4   0   0        0.06        0.63      1.11 o 
   5   0   0        6.13        2.73      1.68 o 
   6   0   0        2.02        3.90      0.53 o 
   1   1   0     3817.47     3774.03     48.61 o 
   2   1   0      680.39      701.26     19.41 o 
   3   1   0        0.39        0.84      0.61 o 
   4   1   0        4.09        3.94      1.06 o 
   5   1   0        6.53        6.79      0.53 o 
   6   1   0        0.47       -0.24      0.44 o 
   0   2   0      124.18      111.00      5.34 o 
   1   2   0      323.80      336.30      3.21 o 
   2   2   0     3038.99     3095.74     40.50 o 
   3   2   0        0.55       -0.09      0.23 o 
   4   2   0      291.23      297.83      4.66 o 
   5   2   0      194.93      190.37      3.46 o 
   6   2   0       41.11       39.40      1.79 o 
   1   3   0      577.83      525.46      3.87 o 
   2   3   0      214.54      241.47      3.16 o 
   3   3   0      722.68      827.35      9.99 o 
   4   3   0      243.04      229.92      4.39 o 
   5   3   0      418.83      420.96      6.65 o 
   6   3   0        4.27        4.75      0.90 o 
   0   4   0       99.00       98.79      1.46 o 
   1   4   0      638.28      646.58      5.88 o 
   2   4   0      281.84      255.06      3.38 o 
   3   4   0      154.12      165.72      2.47 o 
   4   4   0       52.31       47.18      1.38 o 
   5   4   0       20.22       19.87      1.42 o 
   6   4   0       12.27        9.34      1.14 o 
   1   5   0      900.54      910.65      7.95 o 
   2   5   0      177.17      189.21      2.04 o 
   3   5   0      299.57      323.20      4.37 o 
   4   5   0        0.05       -0.36      0.41 o 
   5   5   0       98.73       92.33      2.89 o 
   6   5   0       32.06       30.60      1.79 o 
   0   6   0      151.95      162.04      2.55 o 
   1   6   0       25.87       30.31      0.53 o 
   2   6   0       75.64       95.95      1.10 o 
   3   6   0        2.33        1.89      0.25 o 
   4   6   0       90.70       78.71      2.00 o 
   5   6   0       16.92       15.40      2.11 o 
   6   6   0       64.95       62.70      4.43 o 
   1   7   0      173.89      172.38      1.93 o 
   2   7   0      245.84      265.65      2.62 o 
   3   7   0       26.09       32.10      0.78 o 
   4   7   0       10.89        8.86      0.47 o 
   5   7   0       21.24       20.25      3.30 o 
   6   7   0       15.53       18.58      1.82 o 
   0   8   0     3517.76     3569.60     46.08 o 
   1   8   0      570.31      578.47      5.00 o 
   2   8   0       22.48       24.17      0.80 o 
   3   8   0        2.14        2.48      0.35 o 
   4   8   0       16.61       16.33      0.75 o 
   5   8   0        6.23        4.56      0.69 o 
   6   8   0        0.02        0.18      0.44 o 
   1   9   0      413.15      423.17      3.82 o 
   2   9   0       14.30       17.25      0.59 o 
   3   9   0        2.17        2.90      0.42 o 
   4   9   0        1.96        2.42      0.49 o 
   5   9   0        6.88        8.02      0.70 o 
   6   9   0       10.48        8.31      0.97 o 
   0  10   0       11.77       14.68      0.97 o 
   1  10   0        0.86        1.86      0.26 o 
   2  10   0      298.89      276.11      3.42 o 
   3  10   0      118.83      122.98      1.86 o 
   4  10   0        1.98        2.39      0.89 o 
   5  10   0      109.41      102.22      2.91 o 
   6  10   0        4.07        6.45      0.96 o 
   1  11   0        4.69        3.88      0.33 o 
   2  11   0        5.75        5.31      0.39 o 
   3  11   0      409.27      400.51      4.46 o 
   4  11   0        0.16       -0.22      0.61 o 
   5  11   0       72.29       69.79      2.44 o 
   0  12   0        1.36        1.70      0.50 o 
   1  12   0      394.95      380.11      4.34 o 
   2  12   0       29.50       28.60      0.83 o 
   3  12   0      341.58      329.03      4.12 o 
   4  12   0       11.83       12.96      1.18 o 
   5  12   0        4.15        3.69      0.91 o 
   1  13   0       27.74       25.96      0.75 o 
   2  13   0      737.60      708.99      9.02 o 
   3  13   0       13.77       13.28      0.76 o 
   4  13   0        9.39        8.41      1.08 o 
   5  13   0        0.88        3.07      0.91 o 
   0  14   0       58.38       59.28      1.60 o 
   1  14   0      155.83      142.73      2.25 o 
   2  14   0      111.59      104.59      2.12 o 
   3  14   0        6.86        6.64      0.64 o 
   4  14   0       20.46       22.16      1.56 o 
   5  14   0        7.41        7.80      1.89 o 
   1  15   0       22.15       20.47      0.79 o 
   2  15   0      105.15       96.67      2.25 o 
   3  15   0       12.10       12.29      0.90 o 
   4  15   0       16.92       18.11      2.01 o 
   5  15   0       35.09       39.79      2.20 o 
   0  16   0       50.21       40.04      1.58 o 
   1  16   0       30.16       18.30      0.80 o 
   2  16   0       13.39       14.33      0.87 o 
   3  16   0        9.04        8.30      0.82 o 
   4  16   0        8.36        9.89      1.30 o 
   1  17   0        1.37        0.37      0.48 o 
   2  17   0        7.03        8.98      0.77 o 
   3  17   0       33.80       35.52      1.45 o 
   4  17   0       48.53       57.99      3.36 o 
   0  18   0       57.14       53.76      3.84 o 
   1  18   0       16.88       14.61      1.04 o 
   2  18   0        1.67        2.34      0.67 o 
   3  18   0       76.03       90.81      2.23 o 
   4  18   0        0.10        0.85      1.20 o 
   1  19   0        6.81        6.72      0.81 o 
   2  19   0        0.29        0.05      0.67 o 
   3  19   0        6.77       10.02      0.99 o 
   0  20   0        0.89        0.34      0.75 o 
   1  20   0        4.64        6.13      0.83 o 
   2  20   0        1.94        1.54      0.82 o 
   3  20   0       40.50       46.68      2.06 o 
   1  21   0       28.01       24.49      1.34 o 
   2  21   0       55.69       63.33      3.43 o 
   0  22   0       31.02       30.62      4.61 o 
   1  22   0       15.12       23.60      1.50 o 
  -6   1   1       18.73       20.15      1.04 o 
  -5   1   1      148.36      156.65      2.53 o 
  -4   1   1        0.70        0.24      0.33 o 
  -3   1   1       79.51       83.40      1.59 o 
  -2   1   1      162.02      193.96      2.97 o 
  -1   1   1        0.38        1.34      0.10 o 
   0   1   1      163.54      155.58      2.05 o 
   1   1   1        0.27        1.82      0.13 o 
   2   1   1        3.42        8.05      0.84 o 
   3   1   1       26.14       29.37      1.66 o 
   4   1   1      710.02      688.44     14.63 o 
   5   1   1       94.85       97.24      2.03 o 
   6   1   1       31.85       34.79      2.58 o 
  -6   2   1       34.65       36.83      1.06 o 
  -5   2   1      236.97      241.03      4.22 o 
  -4   2   1      446.65      443.93      6.67 o 
  -3   2   1       86.73       94.86      1.84 o 
  -2   2   1       57.91       56.13      0.98 o 
  -1   2   1     1123.19     1196.34      9.07 o 
   0   2   1       17.69       17.03      0.24 o 
   1   2   1      128.44      117.65      0.96 o 
   2   2   1       93.57      102.09      1.50 o 
   3   2   1        1.43        4.46      0.37 o 
   4   2   1       12.66       12.47      0.78 o 
   5   2   1      243.42      242.83      4.18 o 
   6   2   1       10.72       13.37      1.22 o 
  -6   3   1        9.32        8.39      1.71 o 
  -5   3   1      105.99      109.61      2.47 o 
  -4   3   1       94.60      104.50      2.22 o 
  -3   3   1      235.33      272.57      3.70 o 
  -2   3   1        9.83       12.83      0.34 o 
  -1   3   1      363.79      362.13      3.14 o 
   0   3   1       23.46       20.44      0.31 o 
   1   3   1      112.10      115.97      0.97 o 
   2   3   1      590.54      730.96      8.77 o 
   3   3   1      288.66      322.54      4.49 o 
   4   3   1      327.69      328.77      5.20 o 
   5   3   1       50.33       47.48      1.48 o 
   6   3   1        2.09        1.80      0.79 o 
  -6   4   1        0.06       -0.25      0.71 o 
  -5   4   1        1.23        0.41      0.78 o 
  -4   4   1       40.38       38.51      1.28 o 
  -3   4   1      172.95      214.18      3.08 o 
  -2   4   1      871.31      947.35      8.92 o 
  -1   4   1        2.93        2.77      0.18 o 
   0   4   1      165.70      171.74      1.35 o 
   1   4   1      888.34      876.96     10.56 o 
   2   4   1       56.81       64.86      1.30 o 
   3   4   1       85.67       99.33      2.17 o 
   4   4   1        4.80        4.16      0.58 o 
   5   4   1        1.10        0.95      0.54 o 
   6   4   1        0.03       -0.47      0.81 o 
  -6   5   1        5.73        7.81      1.13 o 
  -5   5   1        8.54        8.98      1.02 o 
  -4   5   1        0.32        0.30      0.44 o 
  -3   5   1       91.02      101.42      1.41 o 
  -2   5   1      227.11      235.89      2.18 o 
  -1   5   1       36.46       39.16      0.61 o 
   0   5   1      432.92      443.16      3.35 o 
   1   5   1      715.97      717.73      6.70 o 
   2   5   1     1355.73     1515.92     16.25 o 
   3   5   1        1.15        0.15      0.31 o 
   4   5   1       84.77       70.75      2.59 o 
   5   5   1       37.05       30.48      4.59 o 
   6   5   1        0.05       -0.52      0.90 o 
  -6   6   1        4.03        4.87      0.53 o 
  -5   6   1       84.90       75.61      1.59 o 
  -4   6   1       72.14       65.19      1.24 o 
  -3   6   1       74.95       79.47      1.24 o 
  -2   6   1      243.09      265.89      2.48 o 
  -1   6   1      169.74      182.61      1.89 o 
   0   6   1      328.38      305.96      2.66 o 
   1   6   1        3.69        6.11      0.22 o 
   2   6   1      267.19      278.14      2.83 o 
   3   6   1       11.43        9.34      0.39 o 
   4   6   1        0.40        0.19      0.53 o 
   5   6   1        5.64        3.24      2.23 o 
   6   6   1       19.30       15.41      1.63 o 
  -6   7   1       41.84       40.74      1.54 o 
  -5   7   1        0.03       -0.08      0.35 o 
  -4   7   1       23.03       20.94      0.73 o 
  -3   7   1        5.30        3.79      0.35 o 
  -2   7   1        6.42        6.40      0.30 o 
  -1   7   1        0.56       -0.18      0.18 o 
   0   7   1        0.36        0.04      0.19 o 
   1   7   1        4.85        5.49      0.23 o 
   2   7   1        1.28        4.06      0.25 o 
   3   7   1       11.09       10.12      0.49 o 
   4   7   1       34.01       28.81      0.83 o 
   5   7   1       69.42       68.93      4.51 o 
   6   7   1       13.30       16.39      2.43 o 
  -6   8   1        0.06       -0.35      0.63 o 
  -5   8   1        9.98        8.78      0.67 o 
  -4   8   1       45.24       43.88      1.72 o 
  -3   8   1        6.45        6.37      0.45 o 
  -2   8   1        4.11        4.44      0.34 o 
  -1   8   1      375.90      425.44      4.06 o 
   0   8   1     1558.30     1700.22     14.80 o 
   1   8   1       25.77       30.09      0.52 o 
   2   8   1      204.43      194.99      2.22 o 
   3   8   1       42.19       40.05      1.09 o 
   4   8   1        0.16        0.85      0.36 o 
   5   8   1       11.04       10.43      0.67 o 
   6   8   1       16.42       20.77      0.98 o 
  -6   9   1        0.15       -0.51      0.79 o 
  -5   9   1        6.47        5.47      0.64 o 
  -4   9   1       23.58       25.18      1.05 o 
  -3   9   1       69.15       66.86      1.37 o 
  -2   9   1      448.36      459.26      4.85 o 
  -1   9   1      527.24      569.17      6.07 o 
   0   9   1      633.43      657.90      6.06 o 
   1   9   1      204.52      222.65      2.09 o 
   2   9   1        2.55        2.91      0.31 o 
   3   9   1       24.81       18.95      0.82 o 
   4   9   1       90.14       75.94      2.22 o 
   5   9   1       78.90       80.26      2.40 o 
   6   9   1       16.03       20.64      1.73 o 
  -6  10   1        3.72        4.48      0.91 o 
  -5  10   1        2.87        3.06      0.81 o 
  -4  10   1      214.99      198.60      3.69 o 
  -3  10   1      342.93      330.89      3.74 o 
  -2  10   1       21.18       19.51      0.61 o 
  -1  10   1       66.94       74.78      1.40 o 
   0  10   1       51.89       50.37      0.91 o 
   1  10   1       18.48       17.24      0.49 o 
   2  10   1      207.51      196.83      2.33 o 
   3  10   1        2.50        1.45      0.44 o 
   4  10   1       99.31       92.52      2.17 o 
   5  10   1        1.00       -0.01      0.64 o 
  -5  11   1       41.56       36.92      1.81 o 
  -4  11   1      397.32      391.96      7.52 o 
  -3  11   1       51.90       50.62      1.03 o 
  -2  11   1      312.49      310.83      4.16 o 
  -1  11   1      345.04      351.66      5.37 o 
   0  11   1      472.62      472.05      5.53 o 
   1  11   1      155.71      177.72      2.02 o 
   2  11   1       72.99       72.13      1.21 o 
   3  11   1     1219.38     1184.05     11.93 o 
   4  11   1       40.68       34.44      3.54 o 
   5  11   1        6.99        6.63      1.28 o 
  -5  12   1       12.79       11.19      1.23 o 
  -4  12   1        1.72        3.61      0.87 o 
  -3  12   1      248.59      242.11      4.79 o 
  -2  12   1      214.90      205.63      2.89 o 
  -1  12   1       69.12       59.17      2.18 o 
   0  12   1       58.47       65.61      1.29 o 
   1  12   1       85.10       72.78      1.12 o 
   2  12   1      282.06      267.27      3.56 o 
   3  12   1        0.11       -0.20      0.32 o 
   4  12   1       16.43       12.82      1.17 o 
   5  12   1        0.07        0.27      0.75 o 
  -5  13   1        2.46        3.13      0.95 o 
  -4  13   1       15.79       15.79      1.32 o 
  -3  13   1      183.96      177.21      2.99 o 
  -2  13   1      135.10      132.65      2.72 o 
  -1  13   1      150.56      147.84      2.14 o 
   0  13   1        0.38        0.76      0.32 o 
   1  13   1     1306.61     1251.81     11.88 o 
   2  13   1      763.59      735.10      9.82 o 
   3  13   1       28.15       25.54      1.04 o 
   4  13   1        0.16        0.42      0.95 o 
   5  13   1       40.77       44.02      2.50 o 
  -5  14   1       44.62       43.39      2.31 o 
  -4  14   1       22.06       20.80      1.54 o 
  -3  14   1       35.93       34.15      1.39 o 
  -2  14   1      326.71      326.87      5.31 o 
  -1  14   1      185.78      186.12      2.78 o 
   0  14   1       69.54       69.61      1.60 o 
   1  14   1      122.94      120.43      2.06 o 
   2  14   1      239.45      231.67      4.24 o 
   3  14   1       17.34       15.46      0.82 o 
   4  14   1       98.67      100.06      5.70 o 
   5  14   1       13.45       11.74      1.58 o 
  -5  15   1        7.27        7.99      1.29 o 
  -4  15   1       10.11       12.32      1.73 o 
  -3  15   1       64.66       65.77      2.17 o 
  -2  15   1        1.41        1.43      0.58 o 
  -1  15   1      161.47      138.51      3.50 o 
   0  15   1       36.75       29.11      0.97 o 
   1  15   1       50.15       41.25      1.01 o 
   2  15   1       14.38       12.71      1.02 o 
   3  15   1        1.15        1.42      0.52 o 
   4  15   1       26.47       25.58      2.43 o 
   5  15   1        1.13        2.06      1.06 o 
  -4  16   1       11.46       10.39      1.40 o 
  -3  16   1       61.03       59.40      1.67 o 
  -2  16   1       88.01       77.60      2.64 o 
  -1  16   1      271.85      240.56      3.78 o 
   0  16   1      242.95      197.26      3.68 o 
   1  16   1       37.98       30.81      0.96 o 
   2  16   1       18.52       17.85      0.99 o 
   3  16   1       13.28       13.13      0.97 o 
   4  16   1       14.41       17.72      1.55 o 
  -4  17   1        0.00       -0.88      0.88 o 
  -3  17   1       18.24       17.86      1.03 o 
  -2  17   1       11.86        9.13      0.89 o 
  -1  17   1       19.39       13.87      0.92 o 
   0  17   1        0.59        1.00      0.47 o 
   1  17   1       83.22       68.16      1.63 o 
   2  17   1        0.23       -0.05      0.50 o 
   3  17   1        0.96        1.32      0.82 o 
   4  17   1        3.30        1.48      1.00 o 
  -4  18   1        0.28        0.27      1.01 o 
  -3  18   1        0.02       -0.58      0.61 o 
  -2  18   1       13.96       18.34      1.28 o 
  -1  18   1        0.28        0.36      0.53 o 
   0  18   1        2.14        4.92      0.63 o 
   1  18   1       11.68       12.57      0.83 o 
   2  18   1        0.59        0.17      0.79 o 
   3  18   1        2.85        3.35      0.79 o 
   4  18   1       31.01       37.90      2.75 o 
  -3  19   1       32.63       35.39      1.58 o 
  -2  19   1       17.16       18.44      1.32 o 
  -1  19   1        0.22        0.51      0.59 o 
   0  19   1        2.69        4.92      0.67 o 
   1  19   1        4.66        4.95      0.73 o 
   2  19   1        3.26        3.92      0.87 o 
   3  19   1        1.92        3.24      0.89 o 
  -3  20   1        5.95        9.08      1.03 o 
  -2  20   1        0.16       -0.07      0.64 o 
  -1  20   1       15.58       19.01      1.22 o 
   0  20   1        4.03        3.51      0.63 o 
   1  20   1        0.24       -0.41      0.50 o 
   2  20   1       43.99       56.30      2.46 o 
   3  20   1       30.52       37.53      1.87 o 
  -2  21   1       20.61       26.05      1.71 o 
  -1  21   1        3.47        2.12      0.81 o 
   0  21   1        0.12        0.61      0.55 o 
   1  21   1       60.79       74.62      2.61 o 
   2  21   1        2.36        1.76      0.88 o 
  -1  22   1       18.67       24.78      1.54 o 
   0  22   1       33.73       37.48      1.50 o 
   1  22   1        0.67        1.48      1.26 o 
  -6   0   2       10.35       11.43      1.29 o 
  -5   0   2       64.24       63.65      1.91 o 
  -4   0   2      184.71      191.07      3.75 o 
  -3   0   2      578.29      592.23      8.23 o 
  -2   0   2      142.51      179.35      2.74 o 
  -1   0   2    21620.05    19417.91    248.95 o 
   0   0   2     1116.99     1034.04     11.04 o 
   1   0   2      338.81      318.20      3.49 o 
   2   0   2     1849.62     1892.74     24.51 o 
   3   0   2      365.19      352.40      5.89 o 
   4   0   2        0.72        0.58      0.63 o 
   5   0   2       33.41       33.85      1.17 o 
   6   0   2       91.27      107.20      6.43 o 
  -6   1   2       25.60       23.64      1.22 o 
  -5   1   2        7.64        6.83      0.54 o 
  -4   1   2       32.14       32.11      0.85 o 
  -3   1   2       80.73       81.23      1.08 o 
  -2   1   2      312.97      346.28      3.45 o 
  -1   1   2     4759.65     4815.48     43.41 o 
   0   1   2    10502.10    10103.53     74.59 o 
   1   1   2        0.03        0.52      0.13 o 
   2   1   2       26.47       29.08      0.57 o 
   3   1   2      181.03      168.97      2.46 o 
   4   1   2       31.77       33.16      1.04 o 
   5   1   2        0.41        0.74      0.48 o 
   6   1   2        6.90        8.42      0.68 o 
  -6   2   2        2.31        1.87      0.81 o 
  -5   2   2      229.72      248.39      3.45 o 
  -4   2   2       13.49       17.73      0.64 o 
  -3   2   2      755.98      787.45      8.10 o 
  -2   2   2      115.37      138.04      1.58 o 
  -1   2   2       49.56       52.71      0.71 o 
   0   2   2      241.65      226.88      1.81 o 
   1   2   2     2775.00     2674.70     21.72 o 
   2   2   2      420.64      431.22      4.84 o 
   3   2   2      300.22      323.56      4.65 o 
   4   2   2      684.92      682.02      9.81 o 
   5   2   2       86.62       91.28      2.16 o 
   6   2   2        0.43       -0.53      0.53 o 
  -6   3   2      128.46      124.74      2.86 o 
  -5   3   2       83.44       81.61      1.73 o 
  -4   3   2       16.04       18.70      0.68 o 
  -3   3   2      107.29      118.98      1.64 o 
  -2   3   2      366.59      380.43      3.35 o 
  -1   3   2       63.30       63.22      0.88 o 
   0   3   2     2996.37     2946.24     20.89 o 
   1   3   2        4.18        3.65      0.19 o 
   2   3   2     1081.70     1183.69     11.70 o 
   3   3   2      112.58      105.53      1.91 o 
   4   3   2       40.52       38.54      1.60 o 
   5   3   2      108.90      112.41      3.66 o 
   6   3   2        5.80        3.92      1.96 o 
  -6   4   2       59.64       58.04      2.05 o 
  -5   4   2       69.78       70.59      1.60 o 
  -4   4   2        8.44        7.47      0.48 o 
  -3   4   2       36.76       31.44      1.02 o 
  -2   4   2      173.66      181.17      1.73 o 
  -1   4   2      268.24      284.66      2.59 o 
   0   4   2      420.69      413.34      3.16 o 
   1   4   2      302.76      304.66      2.56 o 
   2   4   2        0.05        0.67      0.21 o 
   3   4   2        0.02       -0.11      0.23 o 
   4   4   2      100.59       96.16      2.45 o 
   5   4   2      129.83      128.08      4.02 o 
   6   4   2       18.65       18.75      3.07 o 
  -6   5   2       42.21       38.89      1.84 o 
  -5   5   2        0.00       -0.37      0.37 o 
  -4   5   2      138.58      148.41      2.29 o 
  -3   5   2       18.70       20.78      0.64 o 
  -2   5   2      473.74      471.15      4.10 o 
  -1   5   2        3.40        4.02      0.21 o 
   0   5   2       86.13       87.81      0.92 o 
   1   5   2      850.49      869.62      6.90 o 
   2   5   2      287.36      294.46      3.22 o 
   3   5   2       61.81       68.98      1.25 o 
   4   5   2        8.18        5.60      0.46 o 
   5   5   2        0.98        1.59      0.87 o 
   6   5   2        0.87        1.31      1.66 o 
  -6   6   2       19.26       16.04      1.43 o 
  -5   6   2       19.77       20.14      1.04 o 
  -4   6   2        0.00       -0.07      0.32 o 
  -3   6   2      163.80      185.29      2.41 o 
  -2   6   2      138.51      139.18      1.47 o 
  -1   6   2        1.96        2.36      0.21 o 
   0   6   2       84.87       88.40      1.05 o 
   1   6   2        6.84        3.55      0.20 o 
   2   6   2      148.61      165.13      1.75 o 
   3   6   2        0.03        1.19      0.36 o 
   4   6   2        1.79        0.60      0.31 o 
   5   6   2       27.45       20.32      1.13 o 
   6   6   2       29.08       37.59      2.72 o 
  -6   7   2       24.28       26.65      1.38 o 
  -5   7   2       53.70       50.21      1.57 o 
  -4   7   2       32.38       30.44      1.31 o 
  -3   7   2       13.16       13.59      0.56 o 
  -2   7   2       45.78       41.93      0.73 o 
  -1   7   2      367.29      380.75      3.57 o 
   0   7   2      620.20      631.88      5.45 o 
   1   7   2       71.57       61.43      0.78 o 
   2   7   2       10.10       13.92      0.42 o 
   3   7   2      109.13      106.59      1.86 o 
   4   7   2      259.26      248.30      4.61 o 
   5   7   2        2.01        3.73      0.56 o 
   6   7   2        2.22        0.85      0.63 o 
  -6   8   2        5.59        6.17      0.87 o 
  -5   8   2       35.43       31.15      1.38 o 
  -4   8   2        9.18        8.34      0.64 o 
  -3   8   2       44.86       42.76      0.99 o 
  -2   8   2       56.89       60.62      0.93 o 
  -1   8   2      408.65      431.39      4.37 o 
   0   8   2        0.88       -0.07      0.20 o 
   1   8   2        6.23        4.17      0.26 o 
   2   8   2      153.98      135.12      1.60 o 
   3   8   2        0.04        0.18      0.31 o 
   4   8   2        0.28        0.15      0.45 o 
   5   8   2        3.64        5.35      1.03 o 
   6   8   2        5.97        5.81      0.96 o 
  -6   9   2        4.10        4.98      0.97 o 
  -5   9   2        0.41        1.63      0.64 o 
  -4   9   2       10.92       12.79      0.78 o 
  -3   9   2        0.05       -0.10      0.23 o 
  -2   9   2       12.91       15.50      0.50 o 
  -1   9   2      472.22      507.45      5.11 o 
   0   9   2      563.95      583.11      5.78 o 
   1   9   2        2.94        4.35      0.28 o 
   2   9   2       13.19       13.10      0.57 o 
   3   9   2        0.94        2.60      0.52 o 
   4   9   2       11.03       10.84      0.96 o 
   5   9   2       11.50        9.44      1.12 o 
  -6  10   2        6.66        4.24      0.96 o 
  -5  10   2       13.04       12.90      1.18 o 
  -4  10   2       65.43       64.36      2.24 o 
  -3  10   2      221.08      213.36      2.67 o 
  -2  10   2      155.26      162.26      2.09 o 
  -1  10   2      200.35      204.23      2.49 o 
   0  10   2        1.15        0.92      0.22 o 
   1  10   2       55.00       48.92      0.83 o 
   2  10   2       86.65       85.53      1.25 o 
   3  10   2       51.00       57.46      1.55 o 
   4  10   2      157.37      136.22      3.93 o 
   5  10   2        0.01        0.54      0.66 o 
  -5  11   2        1.41        1.12      0.78 o 
  -4  11   2        2.39        1.89      0.89 o 
  -3  11   2      326.00      322.18      4.59 o 
  -2  11   2       13.93       12.75      0.56 o 
  -1  11   2       55.57       53.26      1.00 o 
   0  11   2      377.59      355.69      3.76 o 
   1  11   2       32.47       29.91      0.67 o 
   2  11   2      656.79      631.61      6.32 o 
   3  11   2       17.15       19.97      0.74 o 
   4  11   2        4.54        3.52      0.81 o 
   5  11   2       44.45       41.72      2.35 o 
  -5  12   2       21.87       19.86      1.51 o 
  -4  12   2      124.90      117.71      3.38 o 
  -3  12   2        4.65        3.70      0.54 o 
  -2  12   2      116.48      115.77      1.97 o 
  -1  12   2       31.84       34.17      0.82 o 
   0  12   2      170.58      161.83      2.23 o 
   1  12   2      156.12      147.43      1.81 o 
   2  12   2      132.71      127.47      2.29 o 
   3  12   2       86.85       86.70      2.69 o 
   4  12   2        8.42        7.66      0.98 o 
   5  12   2       10.06        7.21      1.07 o 
  -5  13   2        8.13        8.40      1.22 o 
  -4  13   2        3.62        2.61      0.89 o 
  -3  13   2      135.26      137.26      2.55 o 
  -2  13   2      230.12      221.09      3.42 o 
  -1  13   2        0.80        1.12      0.41 o 
   0  13   2        3.79        4.48      0.43 o 
   1  13   2      508.04      504.22      5.55 o 
   2  13   2       15.14       15.96      0.82 o 
   3  13   2        6.96        6.62      0.59 o 
   4  13   2        0.22        0.13      0.71 o 
   5  13   2        0.25       -0.38      0.76 o 
  -5  14   2        0.00       -0.72      0.81 o 
  -4  14   2        1.73        1.99      1.03 o 
  -3  14   2      279.08      283.70      4.38 o 
  -2  14   2      360.32      345.45      4.92 o 
  -1  14   2        0.71       -0.25      0.41 o 
   0  14   2       77.33       71.67      1.48 o 
   1  14   2       24.59       24.65      0.87 o 
   2  14   2       85.64       84.27      2.25 o 
   3  14   2        8.06        7.11      0.64 o 
   4  14   2        2.30        1.65      0.83 o 
   5  14   2      140.16      160.96      4.36 o 
  -5  15   2        1.62        1.49      1.12 o 
  -4  15   2        7.90        8.74      1.25 o 
  -3  15   2        6.24        6.08      0.71 o 
  -2  15   2       27.99       27.75      1.31 o 
  -1  15   2        0.13       -0.13      0.45 o 
   0  15   2        2.21        0.56      0.47 o 
   1  15   2       35.35       30.77      0.95 o 
   2  15   2       10.53       11.19      0.76 o 
   3  15   2      104.24      111.59      2.27 o 
   4  15   2        4.61        5.80      1.14 o 
  -4  16   2        2.64        1.30      0.97 o 
  -3  16   2       17.35       16.08      0.97 o 
  -2  16   2        7.89        4.94      0.75 o 
  -1  16   2       43.71       44.93      1.79 o 
   0  16   2       36.39       27.87      1.06 o 
   1  16   2        0.16        0.04      0.43 o 
   2  16   2        6.81        8.95      0.85 o 
   3  16   2       38.30       40.51      1.60 o 
   4  16   2        3.59        2.61      1.21 o 
  -4  17   2        2.80        2.21      1.10 o 
  -3  17   2        2.43        2.21      0.66 o 
  -2  17   2        0.35        0.71      0.66 o 
  -1  17   2        7.84        7.19      1.83 o 
   0  17   2       54.62       52.38      1.99 o 
   1  17   2       19.20       16.29      0.89 o 
   2  17   2       27.90       28.12      1.34 o 
   3  17   2       42.89       46.85      1.71 o 
   4  17   2        1.23        2.29      1.21 o 
  -4  18   2       63.64       76.50      3.88 o 
  -3  18   2       13.86       12.99      1.05 o 
  -2  18   2        2.60        2.52      0.80 o 
  -1  18   2        0.03        0.38      0.89 o 
   0  18   2        1.38        0.17      0.47 o 
   1  18   2       19.02       16.33      0.92 o 
   2  18   2        5.54        4.85      0.90 o 
   3  18   2       63.95       80.42      3.31 o 
  -3  19   2       28.69       34.30      1.78 o 
  -2  19   2        1.25        0.46      0.72 o 
  -1  19   2       16.31       16.52      1.08 o 
   0  19   2        1.87        1.67      0.62 o 
   1  19   2        2.24        2.35      0.58 o 
   2  19   2       10.30       14.67      1.27 o 
   3  19   2       92.54      104.57      3.01 o 
  -3  20   2       11.20       10.48      1.07 o 
  -2  20   2       10.41       12.16      1.24 o 
  -1  20   2        0.18        0.22      0.58 o 
   0  20   2        2.25        2.60      0.83 o 
   1  20   2        3.41        4.03      0.66 o 
   2  20   2       55.05       64.45      2.42 o 
  -2  21   2        0.41        0.25      0.81 o 
  -1  21   2        0.05        0.54      0.72 o 
   0  21   2       10.68       13.04      1.44 o 
   1  21   2       13.28       16.44      1.05 o 
   2  21   2       10.64       12.05      1.29 o 
  -1  22   2       44.11       43.48      2.28 o 
   0  22   2        1.67        3.85      0.72 o 
   1  22   2       59.09       64.41      1.98 o 
  -6   1   3        3.48        4.91      0.83 o 
  -5   1   3       98.94      105.97      2.58 o 
  -4   1   3       33.11       33.30      1.06 o 
  -3   1   3        5.41        5.29      0.40 o 
  -2   1   3      260.89      250.88      2.36 o 
  -1   1   3      385.39      413.77      3.85 o 
   0   1   3      447.17      450.70      4.01 o 
   1   1   3        3.48        3.69      0.23 o 
   2   1   3       34.53       29.51      0.65 o 
   3   1   3      180.09      174.88      2.45 o 
   4   1   3       11.22       10.39      0.80 o 
   5   1   3       64.50       70.06      1.60 o 
   6   1   3       32.43       36.32      3.23 o 
  -6   2   3       56.22       57.84      2.34 o 
  -5   2   3      107.36      115.46      2.96 o 
  -4   2   3       71.66       75.25      1.53 o 
  -3   2   3       50.73       51.41      0.93 o 
  -2   2   3        7.78        5.50      0.29 o 
  -1   2   3       46.75       45.64      0.72 o 
   0   2   3      540.17      530.10      4.91 o 
   1   2   3        7.91        7.97      0.26 o 
   2   2   3        2.58        0.01      0.23 o 
   3   2   3      296.35      296.80      4.11 o 
   4   2   3      849.86      853.22     10.61 o 
   5   2   3       10.90       10.17      0.69 o 
   6   2   3        0.85        1.43      0.68 o 
  -6   3   3        8.39        7.43      1.36 o 
  -5   3   3       10.44        9.04      0.87 o 
  -4   3   3       17.83       16.78      0.74 o 
  -3   3   3       62.20       75.36      1.17 o 
  -2   3   3      299.18      302.92      3.19 o 
  -1   3   3      133.40      139.73      1.55 o 
   0   3   3      268.33      238.81      2.29 o 
   1   3   3      960.23     1035.14      8.15 o 
   2   3   3       21.73       20.11      0.74 o 
   3   3   3       20.73       20.32      0.93 o 
   4   3   3        2.28        2.69      0.41 o 
   5   3   3        1.34        1.25      0.57 o 
   6   3   3        9.94        9.94      0.95 o 
  -6   4   3       14.70       13.00      1.09 o 
  -5   4   3        0.24        0.38      0.56 o 
  -4   4   3       87.10       95.66      2.03 o 
  -3   4   3       48.13       54.00      0.98 o 
  -2   4   3       55.28       62.04      0.92 o 
  -1   4   3       55.38       56.35      0.79 o 
   0   4   3       20.93       22.56      0.70 o 
   1   4   3      396.23      426.65      3.74 o 
   2   4   3      482.97      563.50      6.43 o 
   3   4   3        2.92        3.55      0.35 o 
   4   4   3        0.03       -0.01      0.33 o 
   5   4   3        3.65        2.37      0.59 o 
   6   4   3       19.66       20.63      1.25 o 
  -6   5   3        0.07       -0.65      0.65 o 
  -5   5   3       70.72       67.25      2.02 o 
  -4   5   3      161.41      153.47      2.72 o 
  -3   5   3      143.33      157.75      2.00 o 
  -2   5   3      304.48      318.70      3.39 o 
  -1   5   3       32.95       33.52      0.74 o 
   0   5   3        0.21       -0.17      0.17 o 
   1   5   3      427.91      484.83      4.23 o 
   2   5   3       55.50       54.11      0.83 o 
   3   5   3       51.97       57.95      1.16 o 
   4   5   3        0.36        1.24      0.41 o 
   5   5   3        2.75        2.35      0.57 o 
   6   5   3        0.05        0.35      0.61 o 
  -6   6   3        2.25        2.12      0.77 o 
  -5   6   3        2.27        1.91      1.09 o 
  -4   6   3       20.84       20.28      0.93 o 
  -3   6   3        0.22        0.60      0.29 o 
  -2   6   3       23.23       22.39      0.57 o 
  -1   6   3       58.92       55.15      0.96 o 
   0   6   3      255.77      239.66      2.85 o 
   1   6   3       65.03       77.75      0.93 o 
   2   6   3       45.74       57.21      0.86 o 
   3   6   3       11.63       13.56      0.59 o 
   4   6   3      145.93      125.47      2.49 o 
   5   6   3      156.91      148.95      3.46 o 
   6   6   3       13.48       16.41      1.19 o 
  -6   7   3       12.01       12.40      1.12 o 
  -5   7   3       18.12       15.39      1.95 o 
  -4   7   3        6.69        6.73      0.65 o 
  -3   7   3        0.00        0.05      0.21 o 
  -2   7   3       51.20       53.81      0.91 o 
  -1   7   3       74.05       80.04      1.42 o 
   0   7   3        2.16        1.33      0.31 o 
   1   7   3       27.07       35.21      0.59 o 
   2   7   3        5.15        4.39      0.30 o 
   3   7   3       30.90       22.73      0.94 o 
   4   7   3        5.41        6.20      0.70 o 
   5   7   3        6.28        4.08      1.12 o 
   6   7   3       22.74       28.59      3.68 o 
  -6   8   3        1.74        3.05      0.82 o 
  -5   8   3       38.26       35.38      1.61 o 
  -4   8   3        9.19        8.40      0.84 o 
  -3   8   3      100.13      102.10      1.42 o 
  -2   8   3      306.14      293.65      3.96 o 
  -1   8   3      532.72      544.42      6.37 o 
   0   8   3      109.31      110.30      1.69 o 
   1   8   3        6.08        7.53      0.34 o 
   2   8   3        0.21        0.21      0.23 o 
   3   8   3       14.19       14.61      1.23 o 
   4   8   3        2.48        2.35      0.54 o 
   5   8   3        0.11        0.55      0.64 o 
  -6   9   3        0.76        1.83      0.78 o 
  -5   9   3       32.92       28.04      1.45 o 
  -4   9   3       52.83       52.92      3.20 o 
  -3   9   3       19.30       19.41      0.62 o 
  -2   9   3       47.49       45.64      1.02 o 
  -1   9   3       91.58       85.55      2.21 o 
   0   9   3      725.63      729.21      7.62 o 
   1   9   3        6.77        6.40      0.33 o 
   2   9   3       41.14       45.31      0.96 o 
   3   9   3        7.13        6.41      0.58 o 
   4   9   3       12.11       11.81      1.06 o 
   5   9   3        8.89        9.58      1.03 o 
  -5  10   3       95.46       88.55      2.54 o 
  -4  10   3      131.22      122.51      3.04 o 
  -3  10   3        1.90        1.06      0.78 o 
  -2  10   3        3.94        4.29      0.42 o 
  -1  10   3        5.96        4.62      0.43 o 
   0  10   3       14.00       13.22      0.56 o 
   1  10   3      192.48      187.56      2.10 o 
   2  10   3       19.11       19.45      0.63 o 
   3  10   3      322.51      279.18      4.67 o 
   4  10   3       50.29       47.41      1.91 o 
   5  10   3        3.04        3.19      0.86 o 
  -5  11   3       48.50       44.21      2.24 o 
  -4  11   3      108.27      103.58      3.14 o 
  -3  11   3      146.78      143.95      3.04 o 
  -2  11   3       90.43       85.94      1.94 o 
  -1  11   3      137.97      141.80      2.11 o 
   0  11   3       68.88       73.12      1.33 o 
   1  11   3      240.78      234.00      2.54 o 
   2  11   3     1146.26     1087.04     13.15 o 
   3  11   3        0.74        0.26      0.46 o 
   4  11   3       27.18       20.78      1.90 o 
   5  11   3        7.11        8.74      1.13 o 
  -5  12   3       27.60       31.76      1.89 o 
  -4  12   3       59.98       57.87      2.38 o 
  -3  12   3        0.03       -0.48      0.48 o 
  -2  12   3        7.42        7.40      0.76 o 
  -1  12   3       34.04       34.08      1.04 o 
   0  12   3       45.29       48.38      1.09 o 
   1  12   3       76.05       69.37      1.22 o 
   2  12   3      376.51      373.76      5.17 o 
   3  12   3       89.02       82.02      1.69 o 
   4  12   3        3.02        4.05      0.90 o 
   5  12   3        0.19        0.03      0.75 o 
  -5  13   3        2.52        1.99      1.06 o 
  -4  13   3      108.95      101.44      3.29 o 
  -3  13   3        2.17        2.14      0.62 o 
  -2  13   3      277.81      278.08      4.73 o 
  -1  13   3       45.14       43.12      1.37 o 
   0  13   3      542.07      513.42      7.63 o 
   1  13   3      343.51      325.14      3.82 o 
   2  13   3       12.39       10.68      0.92 o 
   3  13   3       73.98       73.68      1.66 o 
   4  13   3      100.38      110.69      3.28 o 
   5  13   3        2.22        2.95      0.99 o 
  -5  14   3        1.88        1.14      0.98 o 
  -4  14   3        1.19        1.90      0.91 o 
  -3  14   3      185.60      188.41      4.07 o 
  -2  14   3       66.13       65.62      1.93 o 
  -1  14   3       19.39       17.49      0.92 o 
   0  14   3        0.04        0.31      0.41 o 
   1  14   3      542.43      526.09      6.88 o 
   2  14   3       20.76       19.38      1.26 o 
   3  14   3       90.63       93.27      1.98 o 
   4  14   3       24.60       25.98      1.67 o 
  -4  15   3        1.70        1.58      0.93 o 
  -3  15   3        1.76        2.47      1.20 o 
  -2  15   3       88.25       83.25      1.93 o 
  -1  15   3        4.45        3.74      0.69 o 
   0  15   3       13.18        9.92      0.92 o 
   1  15   3       12.45       12.94      0.74 o 
   2  15   3       12.95       12.36      0.93 o 
   3  15   3        3.79        3.41      0.68 o 
   4  15   3        3.55        3.78      1.29 o 
  -4  16   3       73.50       71.67      2.97 o 
  -3  16   3        0.06        0.29      0.61 o 
  -2  16   3        0.06       -0.24      0.62 o 
  -1  16   3      262.78      231.84      4.83 o 
   0  16   3       17.50       17.86      0.90 o 
   1  16   3      144.63      137.21      3.29 o 
   2  16   3        4.22        5.49      1.01 o 
   3  16   3       15.52       17.59      1.07 o 
   4  16   3        0.77        0.48      1.06 o 
  -4  17   3        0.13        1.12      1.03 o 
  -3  17   3       20.55       21.36      1.24 o 
  -2  17   3       38.02       31.77      2.02 o 
  -1  17   3       13.94       14.05      1.54 o 
   0  17   3       24.58       19.17      1.02 o 
   1  17   3        3.13        3.37      1.03 o 
   2  17   3       11.27       10.05      1.06 o 
   3  17   3        0.39        0.49      0.68 o 
  -3  18   3        0.62        1.32      0.71 o 
  -2  18   3        3.66        3.55      0.86 o 
  -1  18   3        1.82        2.08      0.92 o 
   0  18   3        1.18        0.82      0.56 o 
   1  18   3        4.11        2.14      0.60 o 
   2  18   3        3.92        3.91      0.87 o 
   3  18   3       12.17       19.07      1.33 o 
  -3  19   3        2.72        1.99      1.03 o 
  -2  19   3        3.80        4.42      1.35 o 
  -1  19   3       10.00        8.69      1.09 o 
   0  19   3        0.14       -0.62      0.68 o 
   1  19   3       13.44       16.08      0.95 o 
   2  19   3       26.64       33.47      1.79 o 
   3  19   3       14.65       17.60      1.33 o 
  -2  20   3        0.04        1.73      0.82 o 
  -1  20   3        0.96        2.44      0.96 o 
   0  20   3        5.90        7.66      1.14 o 
   1  20   3        1.05        0.08      0.53 o 
   2  20   3        5.48        5.77      1.15 o 
  -2  21   3       10.85       11.69      1.29 o 
  -1  21   3        0.36        1.17      0.88 o 
   0  21   3       30.83       38.01      2.07 o 
   1  21   3        1.62        1.77      0.64 o 
   0  22   3        6.63       11.60      1.56 o 
  -6   0   4        5.99        4.86      1.32 o 
  -5   0   4      113.27      115.70      4.08 o 
  -4   0   4       12.67       11.30      1.28 o 
  -3   0   4      243.07      289.16      4.74 o 
  -2   0   4     1173.52     1165.44     13.80 o 
  -1   0   4     3599.27     3796.64     43.47 o 
   0   0   4     1255.99     1359.43     18.08 o 
   1   0   4      315.24      291.58      4.93 o 
   2   0   4      412.29      391.39      8.37 o 
   3   0   4      168.96      167.09      5.35 o 
   4   0   4       19.66       20.68      1.32 o 
   5   0   4      252.47      285.48      9.42 o 
   6   0   4        0.05        0.26      1.03 o 
  -6   1   4        0.18        0.64      0.73 o 
  -5   1   4       12.26       11.64      1.03 o 
  -4   1   4       77.72       78.84      2.13 o 
  -3   1   4       26.69       25.13      0.75 o 
  -2   1   4     1154.66     1202.94     10.06 o 
  -1   1   4     1278.90     1323.40     11.04 o 
   0   1   4        0.29       -0.08      0.27 o 
   1   1   4      154.87      160.42      1.78 o 
   2   1   4        0.11        0.00      0.30 o 
   3   1   4       88.01       80.41      1.83 o 
   4   1   4        9.87        9.60      0.85 o 
   5   1   4        2.70        2.27      0.75 o 
   6   1   4       47.57       56.17      2.38 o 
  -6   2   4       65.07       67.12      2.28 o 
  -5   2   4       12.90       12.50      1.15 o 
  -4   2   4       52.87       51.43      2.28 o 
  -3   2   4        0.38        0.30      0.31 o 
  -2   2   4       25.77       24.52      0.84 o 
  -1   2   4        0.20       -0.49      0.49 o 
   0   2   4      573.85      557.76      5.96 o 
   1   2   4      449.38      449.65      4.25 o 
   2   2   4       29.35       36.71      1.00 o 
   3   2   4      715.18      691.64     13.66 o 
   4   2   4        9.43        7.77      0.79 o 
   5   2   4        0.07       -0.40      0.62 o 
   6   2   4       15.47       15.71      1.38 o 
  -6   3   4       11.84       12.50      1.17 o 
  -5   3   4       56.61       56.63      1.96 o 
  -4   3   4       15.04       18.20      1.87 o 
  -3   3   4      228.59      244.53      3.56 o 
  -2   3   4      184.68      185.91      2.21 o 
  -1   3   4      163.82      155.25      1.71 o 
   0   3   4       83.91       78.81      1.29 o 
   1   3   4      184.15      199.45      2.46 o 
   2   3   4      600.43      599.01      6.78 o 
   3   3   4       11.19        9.87      0.70 o 
   4   3   4      319.29      328.21      7.95 o 
   5   3   4       15.29       17.92      1.94 o 
   6   3   4        2.20        3.36      1.42 o 
  -6   4   4       31.92       31.22      2.41 o 
  -5   4   4       50.38       54.05      1.91 o 
  -4   4   4      105.05       99.18      2.60 o 
  -3   4   4        0.86        1.31      0.35 o 
  -2   4   4       28.99       28.74      0.67 o 
  -1   4   4       19.94       18.82      0.59 o 
   0   4   4      489.19      478.41      5.22 o 
   1   4   4      125.92      126.76      1.66 o 
   2   4   4       33.20       33.00      0.69 o 
   3   4   4        0.27        0.56      0.42 o 
   4   4   4        0.61       -0.11      0.50 o 
   5   4   4        0.02        0.78      0.67 o 
  -6   5   4       22.16       21.13      1.50 o 
  -5   5   4        0.51        0.68      0.68 o 
  -4   5   4       12.54       12.57      0.97 o 
  -3   5   4       72.06       74.31      1.17 o 
  -2   5   4       28.30       25.01      0.61 o 
  -1   5   4       54.68       54.11      0.89 o 
   0   5   4      248.33      245.47      2.99 o 
   1   5   4       84.21       85.73      1.16 o 
   2   5   4       35.96       41.95      0.96 o 
   3   5   4        0.08        0.21      0.48 o 
   4   5   4        6.16        4.07      0.66 o 
   5   5   4        0.14        0.27      0.68 o 
  -6   6   4       10.39       10.32      1.14 o 
  -5   6   4        5.98        6.61      1.18 o 
  -4   6   4        5.24        5.58      0.77 o 
  -3   6   4        0.30       -0.17      0.22 o 
  -2   6   4        0.10       -0.04      0.24 o 
  -1   6   4        3.78        3.77      0.30 o 
   0   6   4      127.45      126.53      2.37 o 
   1   6   4       18.77       21.34      0.54 o 
   2   6   4       29.45       30.14      0.70 o 
   3   6   4       72.69       57.54      1.83 o 
   4   6   4       38.01       31.72      1.70 o 
   5   6   4        7.90       11.01      1.18 o 
  -6   7   4        0.34       -0.24      0.76 o 
  -5   7   4       10.75       10.95      1.06 o 
  -4   7   4        1.13        0.38      0.58 o 
  -3   7   4       11.96       13.58      0.58 o 
  -2   7   4        2.07        1.93      0.29 o 
  -1   7   4       30.28       28.68      0.66 o 
   0   7   4       47.78       41.69      1.03 o 
   1   7   4       53.96       49.03      0.80 o 
   2   7   4        8.77        9.72      0.45 o 
   3   7   4       26.15       23.64      1.23 o 
   4   7   4        7.96        7.84      1.16 o 
   5   7   4       21.01       28.56      1.79 o 
  -5   8   4        6.52        6.34      0.94 o 
  -4   8   4        0.26        0.37      0.58 o 
  -3   8   4       86.95       90.27      1.55 o 
  -2   8   4        0.66        0.20      0.31 o 
  -1   8   4      308.26      331.12      4.87 o 
   0   8   4      105.54      107.47      1.94 o 
   1   8   4       10.64        8.40      0.37 o 
   2   8   4        0.87        0.19      0.44 o 
   3   8   4       79.75       70.02      2.32 o 
   4   8   4       25.25       22.28      1.36 o 
   5   8   4        2.05        2.90      0.88 o 
  -5   9   4       23.06       22.36      1.38 o 
  -4   9   4        3.94        5.24      0.80 o 
  -3   9   4       16.70       17.23      0.80 o 
  -2   9   4      399.38      396.47      8.58 o 
  -1   9   4      140.51      139.05      2.46 o 
   0   9   4        1.29        0.80      0.37 o 
   1   9   4       12.32       12.72      0.52 o 
   2   9   4        2.53        2.79      0.63 o 
   3   9   4       11.73        9.40      0.94 o 
   4   9   4       16.17       12.50      1.13 o 
   5   9   4       24.54       26.95      1.81 o 
  -5  10   4        6.79        6.42      1.01 o 
  -4  10   4        0.00        0.30      0.62 o 
  -3  10   4        1.98        1.70      0.64 o 
  -2  10   4        5.50        4.51      0.66 o 
  -1  10   4        3.61        3.74      0.53 o 
   0  10   4      161.35      155.61      2.44 o 
   1  10   4       47.29       47.88      1.04 o 
   2  10   4       34.46       38.70      1.31 o 
   3  10   4       38.22       28.14      1.54 o 
   4  10   4       57.86       60.53      2.42 o 
   5  10   4        2.61        3.67      0.95 o 
  -5  11   4        3.27        3.04      1.17 o 
  -4  11   4      133.34      142.90      3.98 o 
  -3  11   4       25.71       23.93      1.12 o 
  -2  11   4       31.67       32.42      1.29 o 
  -1  11   4       13.57       13.56      0.93 o 
   0  11   4        5.46        5.26      0.54 o 
   1  11   4      184.87      177.10      2.61 o 
   2  11   4       90.92       84.38      2.03 o 
   3  11   4        1.00        0.89      0.33 o 
   4  11   4       66.31       60.80      2.33 o 
   5  11   4        4.79        4.28      1.01 o 
  -5  12   4       19.04       20.37      1.71 o 
  -4  12   4       59.22       54.47      2.43 o 
  -3  12   4       49.61       52.62      1.66 o 
  -2  12   4       39.21       34.56      1.41 o 
  -1  12   4        0.49        0.00      0.46 o 
   0  12   4      397.64      370.71      5.27 o 
   1  12   4       25.58       24.68      0.89 o 
   2  12   4      161.48      163.31      3.16 o 
   3  12   4        3.23        3.91      0.64 o 
   4  12   4        2.17        3.54      0.95 o 
  -5  13   4        4.89        5.23      1.23 o 
  -4  13   4        5.38        5.20      1.12 o 
  -3  13   4      283.31      297.28      5.09 o 
  -2  13   4       20.69       19.80      1.14 o 
  -1  13   4       16.18       14.46      0.89 o 
   0  13   4      115.85      114.03      2.73 o 
   1  13   4      152.93      149.21      2.57 o 
   2  13   4       29.41       29.24      1.27 o 
   3  13   4        8.05       10.21      0.86 o 
   4  13   4       12.29       14.42      2.29 o 
  -4  14   4       35.28       34.92      2.11 o 
  -3  14   4        6.64        7.35      0.85 o 
  -2  14   4       17.29       20.13      1.16 o 
  -1  14   4       43.37       47.20      1.63 o 
   0  14   4        1.45        1.14      0.61 o 
   1  14   4        3.27        3.36      0.54 o 
   2  14   4       12.22       11.08      1.14 o 
   3  14   4       12.38       12.94      0.99 o 
   4  14   4       83.14       97.17      4.03 o 
  -4  15   4       20.58       20.26      3.52 o 
  -3  15   4      107.19      110.91      2.70 o 
  -2  15   4       53.18       49.80      2.02 o 
  -1  15   4       59.12       57.82      2.35 o 
   0  15   4       10.56        7.11      1.05 o 
   1  15   4        7.26        5.89      0.76 o 
   2  15   4       20.43       22.15      1.19 o 
   3  15   4       14.82       14.37      1.10 o 
   4  15   4        2.13        1.42      1.49 o 
  -4  16   4        6.83        6.69      1.79 o 
  -3  16   4        1.06        1.35      0.75 o 
  -2  16   4       12.32       15.65      3.08 o 
  -1  16   4       12.15       12.22      1.14 o 
   0  16   4       14.63       15.18      1.56 o 
   1  16   4        2.31        2.31      0.57 o 
   2  16   4       27.19       27.62      1.53 o 
   3  16   4        0.07        0.64      0.71 o 
  -3  17   4        1.22        1.68      0.83 o 
  -2  17   4        1.60        2.08      1.15 o 
  -1  17   4       21.53       22.01      1.43 o 
   0  17   4       25.80       23.42      2.27 o 
   1  17   4        0.02        0.72      0.50 o 
   2  17   4        9.93       11.18      1.14 o 
   3  17   4       53.65       58.44      2.49 o 
  -3  18   4       14.09       12.71      1.25 o 
  -2  18   4        0.06       -0.57      0.65 o 
  -1  18   4       15.67       14.06      1.47 o 
   0  18   4        3.01        2.68      0.90 o 
   1  18   4        0.36       -0.29      0.50 o 
   2  18   4       64.59       76.28      2.60 o 
   3  18   4       40.25       38.10      3.53 o 
  -2  19   4        5.08        3.52      0.95 o 
  -1  19   4        0.27       -0.85      0.85 o 
   0  19   4        0.39        0.19      0.80 o 
   1  19   4        0.14        0.46      0.54 o 
   2  19   4        7.71        9.78      1.18 o 
  -2  20   4        0.52        0.42      0.84 o 
  -1  20   4        0.01        0.62      1.22 o 
   0  20   4        4.46        4.90      1.34 o 
   1  20   4        9.77       11.83      0.93 o 
  -1  21   4       30.37       35.09      2.17 o 
   0  21   4        0.39        0.05      0.92 o 
  -6   1   5       15.24       19.63      1.70 o 
  -5   1   5        8.77        8.90      1.03 o 
  -4   1   5        6.50        6.05      0.83 o 
  -3   1   5        0.21        0.15      0.39 o 
  -2   1   5        2.91        4.09      0.38 o 
  -1   1   5       78.29       78.28      1.50 o 
   0   1   5       48.85       42.56      1.05 o 
   1   1   5       39.43       36.23      0.69 o 
   2   1   5      107.61      102.95      2.30 o 
   3   1   5      177.23      172.22      4.62 o 
   4   1   5      186.40      181.22      4.94 o 
   5   1   5        4.44        5.25      1.05 o 
  -6   2   5        0.76        0.28      0.83 o 
  -5   2   5       20.77       22.49      1.80 o 
  -4   2   5       25.10       24.45      1.31 o 
  -3   2   5       16.26       15.38      0.76 o 
  -2   2   5      307.28      295.61      3.36 o 
  -1   2   5       85.14       93.24      1.69 o 
   0   2   5      313.83      311.37      3.99 o 
   1   2   5        6.16        9.11      0.38 o 
   2   2   5       45.65       44.64      0.89 o 
   3   2   5      151.42      142.60      4.08 o 
   4   2   5       15.87       16.35      2.91 o 
   5   2   5        1.69        0.78      0.95 o 
  -6   3   5        9.87        9.18      1.16 o 
  -5   3   5       24.07       22.27      1.40 o 
  -4   3   5       31.21       31.00      1.43 o 
  -3   3   5       38.95       36.57      1.10 o 
  -2   3   5        0.13       -0.03      0.23 o 
  -1   3   5      104.32       94.40      1.81 o 
   0   3   5      351.46      367.43      4.59 o 
   1   3   5        5.31        5.66      0.51 o 
   2   3   5        7.84        8.25      0.43 o 
   3   3   5       82.39       77.81      2.80 o 
   4   3   5       11.01        8.44      1.10 o 
   5   3   5        1.76        1.38      0.82 o 
  -6   4   5        0.75        1.31      1.32 o 
  -5   4   5       47.85       47.79      1.94 o 
  -4   4   5        3.68        2.26      0.70 o 
  -3   4   5       24.21       28.08      0.84 o 
  -2   4   5        4.81        4.56      0.33 o 
  -1   4   5        1.09        0.67      0.32 o 
   0   4   5      258.99      275.72      3.64 o 
   1   4   5      283.85      317.47      3.46 o 
   2   4   5       45.40       46.55      1.07 o 
   3   4   5       15.05       14.93      1.26 o 
   4   4   5        0.01       -0.68      0.68 o 
   5   4   5       23.64       20.20      1.60 o 
  -5   5   5       13.73       12.40      1.44 o 
  -4   5   5       41.13       43.30      1.72 o 
  -3   5   5        1.20        0.78      0.38 o 
  -2   5   5       22.04       21.96      0.62 o 
  -1   5   5        8.69        5.27      0.44 o 
   0   5   5       38.39       38.61      1.36 o 
   1   5   5       78.37       89.28      2.64 o 
   2   5   5        2.17        1.93      0.34 o 
   3   5   5        8.42        7.93      1.08 o 
   4   5   5       96.54       91.59      4.74 o 
   5   5   5       45.97       39.33      2.16 o 
  -5   6   5       73.21       68.68      2.32 o 
  -4   6   5       21.02       22.87      1.31 o 
  -3   6   5       26.57       24.47      1.26 o 
  -2   6   5       59.89       54.03      1.37 o 
  -1   6   5       12.36       12.41      0.52 o 
   0   6   5        0.24       -0.05      0.27 o 
   1   6   5       35.74       35.84      0.83 o 
   2   6   5       18.99       19.02      0.92 o 
   3   6   5        5.61        4.50      0.94 o 
   4   6   5       31.09       32.25      1.96 o 
   5   6   5        0.33       -0.20      1.15 o 
  -5   7   5       18.05       19.25      1.40 o 
  -4   7   5        3.59        3.44      0.77 o 
  -3   7   5       34.54       36.48      1.73 o 
  -2   7   5       25.60       29.58      1.49 o 
  -1   7   5        0.34        0.31      0.27 o 
   0   7   5        7.82        8.24      0.46 o 
   1   7   5        8.54        7.88      0.48 o 
   2   7   5       12.08        8.67      0.76 o 
   3   7   5       34.90       30.31      1.87 o 
   4   7   5       68.89       60.42      3.51 o 
   5   7   5       47.67       51.13      2.59 o 
  -5   8   5        5.98        7.56      1.06 o 
  -4   8   5        0.07       -0.14      0.76 o 
  -3   8   5       28.88       28.00      1.60 o 
  -2   8   5       42.83       41.37      1.21 o 
  -1   8   5        9.57        9.04      0.63 o 
   0   8   5       52.71       54.23      1.29 o 
   1   8   5        0.19        0.47      0.38 o 
   2   8   5      106.57      107.56      2.28 o 
   3   8   5       37.82       34.25      2.02 o 
   4   8   5        0.60        0.24      0.84 o 
   5   8   5       20.72       25.14      1.97 o 
  -5   9   5       41.27       38.54      2.14 o 
  -4   9   5       16.23       17.20      1.46 o 
  -3   9   5      105.91      106.02      2.51 o 
  -2   9   5       10.07       10.83      0.68 o 
  -1   9   5      170.80      163.89      2.63 o 
   0   9   5       21.89       21.61      0.85 o 
   1   9   5       21.17       20.59      0.99 o 
   2   9   5        0.35        0.55      0.49 o 
   3   9   5        1.02        0.20      0.80 o 
   4   9   5       55.43       60.57      2.87 o 
   5   9   5        4.67       11.71      1.55 o 
  -5  10   5        0.00       -0.87      0.87 o 
  -4  10   5       18.03       16.43      1.48 o 
  -3  10   5        5.17        7.70      1.08 o 
  -2  10   5       30.08       31.89      1.33 o 
  -1  10   5      182.73      182.74      3.46 o 
   0  10   5        0.08       -0.41      0.41 o 
   1  10   5       70.83       68.22      1.72 o 
   2  10   5      133.41      120.55      2.56 o 
   3  10   5        0.77        1.27      0.91 o 
   4  10   5        3.18        2.62      1.07 o 
  -5  11   5       63.53       59.16      2.74 o 
  -4  11   5       19.95       19.22      1.60 o 
  -3  11   5       51.74       48.56      2.12 o 
  -2  11   5       59.91       62.90      1.90 o 
  -1  11   5       17.02       16.97      0.94 o 
   0  11   5       47.30       45.03      1.37 o 
   1  11   5      146.31      138.90      2.88 o 
   2  11   5      124.10      120.64      2.62 o 
   3  11   5       65.35       51.98      2.72 o 
   4  11   5        7.45        9.44      1.49 o 
  -4  12   5        0.30        1.02      0.95 o 
  -3  12   5        4.97        5.76      1.09 o 
  -2  12   5        0.13        0.44      0.59 o 
  -1  12   5        8.07       10.81      0.91 o 
   0  12   5      105.61      103.92      2.44 o 
   1  12   5      465.40      457.82      6.94 o 
   2  12   5      187.82      180.15      3.49 o 
   3  12   5       17.03       15.29      1.67 o 
   4  12   5        5.35        6.25      1.39 o 
  -4  13   5        1.12        1.25      0.99 o 
  -3  13   5       29.88       29.84      1.36 o 
  -2  13   5        0.56       -0.21      0.61 o 
  -1  13   5      122.83      119.67      3.45 o 
   0  13   5        0.69        1.17      0.62 o 
   1  13   5      201.05      197.86      3.63 o 
   2  13   5        5.00        4.00      0.71 o 
   3  13   5       53.76       60.59      1.91 o 
   4  13   5        1.48        2.63      1.25 o 
  -4  14   5       61.41       58.21      2.77 o 
  -3  14   5        7.58        7.60      1.15 o 
  -2  14   5       16.49       17.58      2.00 o 
  -1  14   5        0.78        1.23      0.76 o 
   0  14   5      307.09      298.12      5.81 o 
   1  14   5        7.60        5.77      0.77 o 
   2  14   5       14.81       15.02      1.06 o 
   3  14   5       68.33       71.43      2.41 o 
   4  14   5        1.84        4.08      1.42 o 
  -4  15   5       20.88       18.66      2.16 o 
  -3  15   5        0.35        0.10      0.68 o 
  -2  15   5       35.16       38.04      1.85 o 
  -1  15   5        5.41        5.29      0.94 o 
   0  15   5       21.65       19.96      1.30 o 
   1  15   5        0.63        0.89      0.59 o 
   2  15   5       20.00       21.06      1.36 o 
   3  15   5        0.50        0.09      0.68 o 
  -3  16   5        3.48        3.85      0.89 o 
  -2  16   5      149.55      149.51      4.88 o 
  -1  16   5        2.42        2.38      0.82 o 
   0  16   5       25.79       24.26      1.41 o 
   1  16   5        8.57        9.32      0.90 o 
   2  16   5        0.26        0.60      0.75 o 
   3  16   5        8.86       12.62      1.81 o 
  -3  17   5        0.61        0.02      0.76 o 
  -2  17   5        1.69        1.58      1.16 o 
  -1  17   5       13.14        8.16      1.24 o 
   0  17   5        2.89        2.09      1.07 o 
   1  17   5        8.89        8.54      0.89 o 
   2  17   5       14.85       16.98      1.45 o 
  -2  18   5        0.06       -0.10      0.99 o 
  -1  18   5        0.06        0.14      0.89 o 
   0  18   5        0.22        0.51      0.84 o 
   1  18   5        5.32        4.32      1.35 o 
   2  18   5        0.12        1.43      0.91 o 
  -2  19   5        0.01        0.34      1.38 o 
  -1  19   5        0.00       -0.45      0.90 o 
   0  19   5        0.01       -0.58      0.86 o 
   1  19   5        0.57        0.53      0.68 o 
   0  20   5        2.49        1.53      1.68 o 
  -5   0   6       42.76       39.91      2.65 o 
  -4   0   6       24.00       23.91      1.94 o 
  -3   0   6       28.31       27.67      1.24 o 
  -2   0   6      734.95      722.88     14.64 o 
  -1   0   6       96.16      112.04      4.83 o 
   0   0   6       17.24       14.02      1.01 o 
   1   0   6       15.61       16.78      0.81 o 
   2   0   6        1.63        0.96      0.34 o 
   3   0   6        6.84        5.38      1.60 o 
   4   0   6      165.81      167.85      7.02 o 
   5   0   6        1.07        2.77      1.54 o 
  -5   1   6       49.69       47.81      2.04 o 
  -4   1   6       10.83       10.80      1.07 o 
  -3   1   6      337.09      315.37      3.86 o 
  -2   1   6       25.70       25.31      1.37 o 
  -1   1   6       84.35       93.62      1.81 o 
   0   1   6        3.81        2.52      0.48 o 
   1   1   6        0.19       -0.27      0.27 o 
   2   1   6      321.47      320.24      4.72 o 
   3   1   6      115.36      110.18      3.97 o 
   4   1   6       39.01       44.68      2.85 o 
   5   1   6       88.39       99.11      3.94 o 
  -5   2   6        0.76        1.39      0.84 o 
  -4   2   6        8.27        8.20      1.00 o 
  -3   2   6       62.64       66.24      1.61 o 
  -2   2   6       54.40       51.33      1.65 o 
  -1   2   6       23.51       21.54      0.90 o 
   0   2   6      150.34      161.74      2.54 o 
   1   2   6       16.33       12.92      0.59 o 
   2   2   6      294.58      294.37      4.44 o 
   3   2   6       19.65       16.47      1.50 o 
   4   2   6        4.76        4.17      1.09 o 
   5   2   6        0.38       -0.89      0.89 o 
  -5   3   6        1.87        2.21      0.86 o 
  -4   3   6        4.73        4.86      0.88 o 
  -3   3   6        9.58        8.42      0.77 o 
  -2   3   6        9.66        8.89      0.71 o 
  -1   3   6      211.50      211.59      3.13 o 
   0   3   6      258.86      267.73      3.69 o 
   1   3   6      132.86      132.21      2.21 o 
   2   3   6        0.43       -0.36      0.36 o 
   3   3   6       88.71       80.91      3.11 o 
   4   3   6        2.07        1.87      0.94 o 
   5   3   6        0.19       -0.60      0.92 o 
  -5   4   6        0.25       -0.52      0.74 o 
  -4   4   6        3.62        3.53      0.80 o 
  -3   4   6       27.06       28.55      1.65 o 
  -2   4   6       32.81       32.60      1.16 o 
  -1   4   6       53.60       49.43      1.29 o 
   0   4   6       12.78       14.39      0.75 o 
   1   4   6        0.15       -0.25      0.40 o 
   2   4   6       43.18       35.64      1.37 o 
   3   4   6        0.21       -0.66      1.36 o 
   4   4   6       11.31       11.15      1.41 o 
   5   4   6        0.79        1.06      1.08 o 
  -5   5   6       16.99       18.92      1.42 o 
  -4   5   6       14.34       14.38      1.19 o 
  -3   5   6        4.15        4.12      0.74 o 
  -2   5   6       13.50       12.82      0.79 o 
  -1   5   6        1.27       -0.07      0.44 o 
   0   5   6        5.67        5.64      0.85 o 
   1   5   6       22.01       21.97      0.98 o 
   2   5   6        0.43       -0.02      0.50 o 
   3   5   6        0.02        0.34      0.80 o 
   4   5   6        8.74       10.10      1.38 o 
   5   5   6        0.33       -0.76      0.92 o 
  -5   6   6        3.00        2.44      0.91 o 
  -4   6   6        0.75        0.05      0.72 o 
  -3   6   6        9.66       11.45      0.96 o 
  -2   6   6        4.35        5.02      0.61 o 
  -1   6   6       23.36       24.81      0.96 o 
   0   6   6        2.52        2.79      0.50 o 
   1   6   6        0.98       -0.13      0.43 o 
   2   6   6        0.68       -0.51      0.51 o 
   3   6   6        0.26        1.40      0.94 o 
   4   6   6        0.10        1.46      0.97 o 
  -5   7   6        3.03        3.66      1.14 o 
  -4   7   6        6.75        8.06      1.02 o 
  -3   7   6        9.19        7.72      0.88 o 
  -2   7   6        0.00       -0.45      0.45 o 
  -1   7   6       34.13       34.80      1.26 o 
   0   7   6       37.19       37.36      1.13 o 
   1   7   6        0.00        0.14      0.44 o 
   2   7   6       14.57       14.55      1.02 o 
   3   7   6       98.47       91.95      3.97 o 
   4   7   6        0.29       -0.21      0.89 o 
  -5   8   6        7.03        7.38      1.71 o 
  -4   8   6       15.13       14.06      1.46 o 
  -3   8   6        2.86        2.26      0.90 o 
  -2   8   6       68.06       66.87      1.97 o 
  -1   8   6        5.81        5.44      0.69 o 
   0   8   6        0.01       -0.28      0.44 o 
   1   8   6       13.73       14.36      0.85 o 
   2   8   6        9.88       10.08      0.94 o 
   3   8   6        2.08        1.07      1.06 o 
   4   8   6        6.51       10.33      1.53 o 
  -5   9   6        0.46        0.83      1.05 o 
  -4   9   6        8.77        9.23      1.33 o 
  -3   9   6       81.27       81.98      2.81 o 
  -2   9   6        0.04        0.07      0.61 o 
  -1   9   6        6.51        5.84      0.70 o 
   0   9   6        8.62       11.68      0.79 o 
   1   9   6        1.51        1.01      0.53 o 
   2   9   6       26.01       22.92      1.35 o 
   3   9   6       24.71       18.33      3.71 o 
   4   9   6        1.72        1.26      1.08 o 
  -4  10   6       13.02       11.21      1.43 o 
  -3  10   6       33.45       39.56      2.02 o 
  -2  10   6       33.40       31.05      1.63 o 
  -1  10   6       11.48       12.70      1.20 o 
   0  10   6       26.80       26.90      1.25 o 
   1  10   6        5.66        5.67      0.71 o 
   2  10   6       65.80       66.14      2.24 o 
   3  10   6       43.96       43.26      2.75 o 
   4  10   6        0.13        0.76      1.08 o 
  -4  11   6        8.17        9.24      1.40 o 
  -3  11   6        0.02       -1.11      1.11 o 
  -2  11   6        0.01       -0.49      0.61 o 
  -1  11   6      107.99      113.17      3.05 o 
   0  11   6      192.60      193.53      7.65 o 
   1  11   6       47.15       48.23      1.55 o 
   2  11   6        0.07       -0.03      0.70 o 
   3  11   6        0.09       -0.93      0.93 o 
   4  11   6        1.28        0.86      1.26 o 
  -4  12   6        1.80        3.23      1.19 o 
  -3  12   6       10.62       11.55      1.37 o 
  -2  12   6        0.54        0.98      0.79 o 
  -1  12   6      106.84      106.71      3.00 o 
   0  12   6        8.15        7.20      1.35 o 
   1  12   6       61.85       64.37      1.82 o 
   2  12   6        0.00        0.79      0.73 o 
   3  12   6        2.67        2.18      1.15 o 
   4  12   6        3.46        6.41      1.51 o 
  -4  13   6       70.49       72.88      5.92 o 
  -3  13   6        0.40        2.92      1.26 o 
  -2  13   6        1.76        1.53      0.86 o 
  -1  13   6        3.76        3.86      1.42 o 
   0  13   6       63.53       58.70      3.55 o 
   1  13   6        0.18        0.51      0.58 o 
   2  13   6        0.48       -0.22      0.74 o 
   3  13   6       23.49       30.63      3.12 o 
  -3  14   6       72.27       77.46      3.54 o 
  -2  14   6       11.40        8.38      1.15 o 
  -1  14   6       25.40       24.51      1.54 o 
   0  14   6        7.34       10.55      1.23 o 
   1  14   6        5.62        5.00      0.79 o 
   2  14   6       12.33       13.83      1.49 o 
   3  14   6       63.03       78.96      3.40 o 
  -3  15   6        2.26        1.38      2.56 o 
  -2  15   6       25.73       28.14      2.30 o 
  -1  15   6       10.05       11.26      2.75 o 
   0  15   6        1.67        3.74      0.95 o 
   1  15   6       25.56       28.97      1.40 o 
   2  15   6       11.43        9.69      1.41 o 
   3  15   6        4.72        6.35      0.98 o 
  -3  16   6        0.22        0.13      0.79 o 
  -2  16   6        0.01        0.53      1.18 o 
  -1  16   6       24.58       28.38      1.91 o 
   0  16   6        0.59        1.68      1.48 o 
   1  16   6        6.85        7.18      0.87 o 
   2  16   6        3.07        4.73      1.25 o 
  -2  17   6       12.90       16.28      2.37 o 
  -1  17   6        1.15        1.62      1.02 o 
   0  17   6        4.09        6.21      1.11 o 
   1  17   6       11.57       12.65      1.04 o 
   2  17   6       52.80       67.48      3.15 o 
  -1  18   6        0.08       -0.40      0.95 o 
   0  18   6        1.05        0.56      0.87 o 
   1  18   6        0.57        1.45      0.74 o 
  -5   1   7        5.10        5.49      1.11 o 
  -4   1   7        6.43        6.52      1.01 o 
  -3   1   7        2.14        1.54      0.57 o 
  -2   1   7        8.16        8.55      0.90 o 
  -1   1   7       23.43       25.74      1.05 o 
   0   1   7        4.29        2.97      0.61 o 
   1   1   7       15.96       18.33      0.98 o 
   2   1   7       58.17       56.32      1.66 o 
   3   1   7       21.70       22.35      1.85 o 
   4   1   7       11.63       15.13      3.09 o 
  -5   2   7       13.49       13.38      1.35 o 
  -4   2   7        0.90       -0.64      1.03 o 
  -3   2   7       30.33       25.99      1.32 o 
  -2   2   7       15.78       17.04      1.11 o 
  -1   2   7      181.46      174.60      3.12 o 
   0   2   7       67.23       67.56      2.15 o 
   1   2   7       64.54       75.02      2.07 o 
   2   2   7       15.26       15.30      1.08 o 
   3   2   7       89.51       94.15      3.69 o 
   4   2   7        9.46        8.39      1.44 o 
  -5   3   7        0.50        0.40      0.89 o 
  -4   3   7       23.02       19.13      1.82 o 
  -3   3   7        9.99        8.20      0.96 o 
  -2   3   7        2.10        1.90      0.67 o 
  -1   3   7        0.39       -0.50      0.50 o 
   0   3   7       92.89       95.22      2.10 o 
   1   3   7       20.20       22.68      1.09 o 
   2   3   7       34.38       33.42      1.41 o 
   3   3   7        0.02       -0.44      0.86 o 
   4   3   7        2.13        0.35      1.01 o 
  -5   4   7        0.74        0.07      0.87 o 
  -4   4   7        1.52        1.24      0.82 o 
  -3   4   7       16.95       16.45      1.16 o 
  -2   4   7        8.30        8.85      0.78 o 
  -1   4   7       73.60       74.18      1.87 o 
   0   4   7       15.66       17.47      0.95 o 
   1   4   7        0.82        0.64      0.54 o 
   2   4   7        0.14       -0.48      0.57 o 
   3   4   7        0.83        1.68      1.00 o 
   4   4   7       39.29       40.28      2.52 o 
  -5   5   7       59.42       62.78      2.89 o 
  -4   5   7        2.68        1.76      0.83 o 
  -3   5   7       23.69       24.83      1.36 o 
  -2   5   7       16.60       18.35      1.13 o 
  -1   5   7        0.84       -0.05      0.60 o 
   0   5   7       18.32       20.14      1.09 o 
   1   5   7        7.45        7.87      0.75 o 
   2   5   7       20.34       17.87      1.13 o 
   3   5   7       12.81       12.31      1.58 o 
   4   5   7       12.83       13.22      1.71 o 
  -4   6   7        8.35        8.44      1.30 o 
  -3   6   7        6.40        5.56      1.85 o 
  -2   6   7        0.02        0.36      0.63 o 
  -1   6   7        1.07        0.83      0.63 o 
   0   6   7        8.06        7.98      0.82 o 
   1   6   7        3.43        3.03      0.64 o 
   2   6   7        0.11       -0.03      0.62 o 
   3   6   7        9.27        6.59      1.36 o 
   4   6   7       50.03       49.05      2.86 o 
  -4   7   7       12.42       10.64      1.44 o 
  -3   7   7        1.17        1.37      0.91 o 
  -2   7   7        9.55       11.02      1.00 o 
  -1   7   7        6.48        4.96      1.05 o 
   0   7   7        6.27        6.06      0.90 o 
   1   7   7        0.83        1.21      0.59 o 
   2   7   7       48.23       42.16      1.75 o 
   3   7   7       36.72       32.79      2.33 o 
   4   7   7       15.07       19.18      2.01 o 
  -4   8   7        3.54        4.68      1.20 o 
  -3   8   7       36.10       37.17      2.60 o 
  -2   8   7        0.37       -0.27      0.62 o 
  -1   8   7       24.30       27.96      2.17 o 
   0   8   7       13.88       14.37      1.13 o 
   1   8   7       10.10        9.94      0.84 o 
   2   8   7        1.25        1.12      0.71 o 
   3   8   7        3.44        1.40      1.13 o 
   4   8   7        8.00       10.96      1.73 o 
  -4   9   7        2.54        3.38      1.18 o 
  -3   9   7        2.89        1.54      1.00 o 
  -2   9   7        1.39        0.68      0.79 o 
  -1   9   7       23.25       26.45      1.51 o 
   0   9   7        0.80       -0.65      0.65 o 
   1   9   7        0.29        0.86      0.58 o 
   2   9   7        8.40       10.08      1.40 o 
   3   9   7        0.72        2.33      1.14 o 
  -4  10   7        6.65        6.60      1.45 o 
  -3  10   7        9.01       12.29      1.44 o 
  -2  10   7       71.31       76.97      2.65 o 
  -1  10   7        8.89        8.57      1.06 o 
   0  10   7       78.90       80.31      2.50 o 
   1  10   7       50.07       52.19      1.83 o 
   2  10   7        4.68        4.07      0.89 o 
   3  10   7       20.68       17.53      1.94 o 
  -4  11   7       11.85       11.07      1.60 o 
  -3  11   7        7.60        4.73      1.38 o 
  -2  11   7       13.93       14.72      1.64 o 
  -1  11   7        0.21       -0.86      0.86 o 
   0  11   7        1.72        1.68      0.80 o 
   1  11   7      174.50      174.04      3.82 o 
   2  11   7       52.73       49.15      2.07 o 
   3  11   7        1.52        4.70      1.50 o 
  -3  12   7       18.12       19.71      2.08 o 
  -2  12   7       31.23       35.05      1.90 o 
  -1  12   7       46.51       49.07      2.90 o 
   0  12   7       60.59       60.63      3.23 o 
   1  12   7        3.09        3.24      0.78 o 
   2  12   7        0.02       -0.84      0.84 o 
   3  12   7        9.23       11.04      2.58 o 
  -3  13   7        2.63        3.92      1.50 o 
  -2  13   7       37.79       40.29      2.06 o 
  -1  13   7        8.78        9.57      2.04 o 
   0  13   7      129.27      130.56      3.94 o 
   1  13   7        9.00        9.85      0.96 o 
   2  13   7        2.32        1.13      1.00 o 
  -3  14   7        5.89        8.31      1.72 o 
  -2  14   7        1.20        2.59      2.41 o 
  -1  14   7       83.01       83.62      3.35 o 
   0  14   7        1.02        0.86      0.99 o 
   1  14   7        3.22        2.25      0.74 o 
   2  14   7       50.95       52.85      2.68 o 
  -2  15   7        2.36        3.12      1.24 o 
  -1  15   7        0.32       -0.92      0.93 o 
   0  15   7        4.60        3.88      1.05 o 
   1  15   7       15.24       14.73      1.32 o 
   2  15   7        0.83        0.09      1.27 o 
  -2  16   7       18.67       20.67      2.63 o 
  -1  16   7        1.24        0.30      1.01 o 
   0  16   7        2.60        1.82      1.38 o 
   1  16   7       14.60       17.40      2.81 o 
   0  17   7        9.87        8.76      1.32 o 
  -4   0   8       36.10       30.28      2.45 o 
  -3   0   8      187.53      185.35      5.65 o 
  -2   0   8        1.78        1.31      1.08 o 
  -1   0   8       43.51       38.83      3.05 o 
   0   0   8       40.85       44.97      2.37 o 
   1   0   8       24.38       25.61      1.79 o 
   2   0   8      107.19      101.02      4.02 o 
   3   0   8        0.27        0.61      1.52 o 
   4   0   8       71.09       69.87      5.08 o 
  -4   1   8       34.67       26.31      1.66 o 
  -3   1   8        4.79        4.86      0.79 o 
  -2   1   8       18.08       17.04      1.23 o 
  -1   1   8        0.41       -0.88      0.88 o 
   0   1   8        1.73        0.86      0.66 o 
   1   1   8      140.14      147.82      3.07 o 
   2   1   8       17.03       14.69      1.93 o 
   3   1   8       21.86       23.44      2.17 o 
  -4   2   8       24.78       23.54      1.62 o 
  -3   2   8       19.93       14.91      1.24 o 
  -2   2   8        0.14       -0.65      0.69 o 
  -1   2   8       46.94       51.25      3.01 o 
   0   2   8        7.33        7.34      0.98 o 
   1   2   8       20.05       21.68      1.18 o 
   2   2   8       60.91       61.38      2.31 o 
   3   2   8        5.17        6.16      3.36 o 
  -4   3   8        0.01       -0.88      0.88 o 
  -3   3   8       27.64       28.31      1.55 o 
  -2   3   8        9.17        8.08      1.00 o 
  -1   3   8       22.79       22.44      1.71 o 
   0   3   8       15.39       15.12      1.19 o 
   1   3   8       41.98       45.17      1.59 o 
   2   3   8       56.68       56.65      4.08 o 
   3   3   8        1.90        1.28      1.16 o 
  -4   4   8        4.06        1.05      1.05 o 
  -3   4   8        3.52        1.89      1.16 o 
  -2   4   8        0.09       -0.06      0.76 o 
  -1   4   8       34.59       34.08      2.05 o 
   0   4   8       22.49       22.27      1.39 o 
   1   4   8       11.55       11.23      0.93 o 
   2   4   8        1.95        0.88      0.71 o 
   3   4   8        1.28        1.71      1.17 o 
  -4   5   8        0.66        0.42      1.04 o 
  -3   5   8        0.01       -0.77      1.18 o 
  -2   5   8        0.14        0.05      0.83 o 
  -1   5   8        1.34        2.32      1.39 o 
   0   5   8        2.20        1.64      0.81 o 
   1   5   8        0.22        0.25      0.60 o 
   2   5   8        0.25        0.10      0.67 o 
   3   5   8        5.74        6.62      2.01 o 
  -4   6   8        0.01        0.19      1.00 o 
  -3   6   8        0.36        0.17      1.00 o 
  -2   6   8        6.06        5.34      1.09 o 
  -1   6   8        6.02        6.16      1.36 o 
   0   6   8        6.72        5.45      0.94 o 
   1   6   8        0.28       -0.16      0.58 o 
   2   6   8       11.36       11.21      1.08 o 
   3   6   8        0.00        1.11      1.15 o 
  -4   7   8        3.27        0.73      1.86 o 
  -3   7   8        1.91        2.03      1.25 o 
  -2   7   8        2.07        0.27      0.84 o 
  -1   7   8        6.51        5.03      1.18 o 
   0   7   8        0.12        0.28      0.83 o 
   1   7   8        0.92        0.76      0.69 o 
   2   7   8        8.01        7.35      0.99 o 
   3   7   8        0.09        0.07      1.14 o 
  -3   8   8       20.11       19.99      2.06 o 
  -2   8   8        4.06        4.91      1.08 o 
  -1   8   8       14.44       13.82      3.90 o 
   0   8   8        1.25       -0.77      0.77 o 
   1   8   8        0.59        0.50      0.90 o 
   2   8   8       15.98       16.38      1.28 o 
   3   8   8        6.25        4.78      1.49 o 
  -3   9   8       13.26       12.82      1.89 o 
  -2   9   8        4.24        4.26      1.10 o 
  -1   9   8        3.13        2.50      1.40 o 
   0   9   8        0.06        1.10      0.89 o 
   1   9   8       26.19       28.33      1.44 o 
   2   9   8       16.33       14.47      1.69 o 
   3   9   8        0.24        0.70      1.28 o 
  -3  10   8        2.29        0.41      2.35 o 
  -2  10   8        0.19        0.95      2.31 o 
  -1  10   8       43.36       49.90      3.39 o 
   0  10   8        0.40        0.87      0.88 o 
   1  10   8        6.92        7.57      1.50 o 
   2  10   8       20.11       14.62      1.51 o 
  -3  11   8        4.73        4.54      1.47 o 
  -2  11   8       16.44       20.15      1.85 o 
  -1  11   8       21.73       25.41      1.91 o 
   0  11   8       14.59       14.98      1.47 o 
   1  11   8       14.26       15.99      1.16 o 
   2  11   8        0.74        0.77      1.01 o 
  -2  12   8        5.51        6.52      1.40 o 
  -1  12   8       50.22       53.55      2.97 o 
   0  12   8       23.75       24.04      2.74 o 
   1  12   8        0.34        0.90      1.03 o 
   2  12   8        0.48       -0.04      1.08 o 
  -2  13   8        8.83        7.68      1.50 o 
  -1  13   8       12.82       10.03      2.70 o 
   0  13   8       15.31       14.89      1.48 o 
   1  13   8        6.19        6.89      1.02 o 
  -1  14   8        1.74        0.41      1.86 o 
   0  14   8        1.32        1.01      0.98 o 
   1  14   8        2.23        1.17      0.79 o 
  -3   1   9        2.88        0.57      0.93 o 
  -2   1   9       13.83       17.43      2.04 o 
  -1   1   9       13.99       12.64      1.48 o 
   0   1   9        3.27        3.82      1.08 o 
   1   1   9       30.35       36.33      3.22 o 
   2   1   9        0.09        0.08      0.76 o 
   3   1   9       18.03       21.65      2.28 o 
  -3   2   9        0.01        1.48      1.74 o 
  -2   2   9        2.96        4.37      1.29 o 
  -1   2   9        1.51        1.01      1.03 o 
   0   2   9        0.53        0.55      0.94 o 
   1   2   9        0.06        0.29      0.75 o 
   2   2   9       15.79       14.67      1.10 o 
   3   2   9        0.49       -0.67      1.88 o 
  -3   3   9        3.90        2.52      1.41 o 
  -2   3   9       13.91       10.48      1.54 o 
  -1   3   9       62.96       67.83      2.94 o 
   0   3   9       21.88       21.12      1.69 o 
   1   3   9       16.73       14.45      1.17 o 
   2   3   9        2.63        1.99      0.98 o 
  -3   4   9        4.23        5.74      2.02 o 
  -2   4   9       14.59       12.93      1.65 o 
  -1   4   9        0.12       -1.00      1.00 o 
   0   4   9        1.25        0.55      0.92 o 
   1   4   9        4.59        4.45      0.89 o 
   2   4   9        0.27       -0.36      0.69 o 
  -3   5   9        0.02       -1.58      1.58 o 
  -2   5   9        6.94        4.38      1.34 o 
  -1   5   9        1.43        0.83      1.05 o 
   0   5   9        1.30        0.18      0.96 o 
   1   5   9        1.01       -0.23      0.70 o 
   2   5   9        2.38        2.10      1.05 o 
  -3   6   9        3.84        0.93      1.84 o 
  -2   6   9        6.94        6.11      1.38 o 
  -1   6   9        0.01       -0.95      0.95 o 
   0   6   9        0.58        0.26      0.91 o 
   1   6   9        0.18       -0.08      1.34 o 
   2   6   9        4.39        5.27      1.11 o 
  -3   7   9        7.08       10.19      2.39 o 
  -2   7   9        1.21        1.37      1.31 o 
  -1   7   9        2.54        4.23      1.26 o 
   0   7   9        0.11       -0.89      0.89 o 
   1   7   9       17.65       18.98      1.43 o 
   2   7   9        1.65        1.50      0.99 o 
  -2   8   9        0.44        0.18      1.13 o 
  -1   8   9        0.17       -0.25      1.06 o 
   0   8   9        3.86        5.33      1.21 o 
   1   8   9        3.28        1.85      0.91 o 
   2   8   9       17.24       15.11      1.55 o 
  -2   9   9       11.02        9.96      1.60 o 
  -1   9   9        8.32        9.19      1.49 o 
   0   9   9        9.81       13.18      2.89 o 
   1   9   9        0.00       -0.35      1.54 o 
  -2  10   9        1.78        2.52      1.29 o 
  -1  10   9        1.93        2.46      2.02 o 
   0  10   9        0.14       -0.63      2.20 o 
   1  10   9        5.44        3.78      0.95 o 
  -1  11   9       18.41       17.91      1.81 o 
   0  11   9       54.39       55.04      2.63 o 
  -2   0  10        2.79        1.07      1.76 o 
  -1   0  10        2.94        6.86      2.06 o 
   0   0  10       30.39       37.25      3.17 o 
   1   0  10       52.28       53.55      3.32 o 
  -2   1  10        0.93        1.39      1.29 o 
  -1   1  10       12.02       15.41      1.74 o 
   0   1  10       49.93       54.90      2.68 o 
   1   1  10        1.22        1.41      1.01 o 
  -2   2  10        4.58        3.66      1.38 o 
  -1   2  10        1.75        2.29      1.27 o 
   0   2  10        2.57       -0.07      1.06 o 
   1   2  10       47.01       49.26      2.28 o 
  -2   3  10        0.36        1.03      1.29 o 
  -1   3  10       13.77       15.62      1.80 o 
   0   3  10        5.05        4.23      1.24 o 
   1   3  10        6.40        9.06      1.87 o 
  -1   4  10        3.17        4.13      1.36 o 
   0   4  10        0.61        1.09      1.11 o 
   1   4  10        1.60        0.23      0.92 o 
  -1   5  10        1.49       -0.02      2.36 o 
   0   5  10        0.11       -0.59      1.34 o 
  -1   6  10        1.89        1.57      1.21 o 
   0   6  10        0.08       -0.96      0.96 o 
                                                 
